# Supplementary material for: Exploring the Composition of Blueberry-Based Functional Products: Polyphenolic and Elemental Characterization and Quantification
Source: Foods. 2025 Mar 29;14(7):1210. doi: 10.3390/foods14071210 (PMC11989085; doi:10.3390/foods14071210)
Supplement: Supplementary file 1 [file foods-14-01210-s001.zip]

Archive with 1 entries (1 files):
- foods-3526084-supplementary.pdf
